# Supplementary material for: Quantitative analysis of CRISPR/Cas9-mediated provirus deletion in blue egg layer chicken PGCs by digital PCR
Source: Sci Rep. 2022 Sep 16;12:15587. doi: 10.1038/s41598-022-19861-7 (PMC9481566; doi:10.1038/s41598-022-19861-7)
Supplement: Supplementary file 1 — Supplementary Information 1. [file 41598_2022_19861_MOESM1_ESM.xlsx]

## Sheet: Digital PCR1 EAV_HP PGC_export
Project Name	Digital PCR 1 Araucana PGC	Assays	1
Threshold for rare calls	-100.0	Samples	3
Application version	3.1.6-PRC-build2	Chips	3
		Confidence Level	0.95
		Desired Precision	0.1
		Algorithm version	2010-04-04
		Algorithm Type	PoissonPlus
[Quantification	Results]
Assay	Target	Sample	Copies/microliter	CI Copies/microliter	Precision	Chips
FAMVIC	FAM	EAV_HP Knockout PGC HF_Cas9	484.25	471.23 -- 497.63	2.76%	1
FAMVIC	VIC	EAV_HP Knockout PGC HF_Cas9	700.63	684.21 -- 717.45	2.40%	1
FAMVIC	FAM	EAV_HP Knockout PGC WT_Cas9	300.9	291.08 -- 311.05	3.37%	1
FAMVIC	VIC	EAV_HP Knockout PGC WT_Cas9	859.94	841.17 -- 879.12	2.23%	1
FAMVIC	FAM	PGC nullizygous blue-allele	880.23	860.86 -- 900.03	2.25%	1
FAMVIC	VIC	PGC nullizygous blue-allele	862.58	843.48 -- 882.11	2.26%	1
FAMVIC	FAM	No DNA template control_dPCR1	0.442	0.199 -- 0.985	122.59%	1
FAMVIC	VIC	No DNA template control_dPCR1	7.37E-2	1.04E-2 -- 0.523	609.93%	1
FAMVIC	FAM	NTC_Fig.3_blue-allele PGCs_dPCR1	1858	1.255 -- 2.749	47.99%	1
FAMVIC	VIC	NTC_Fig.3blue-allele PGCs_dPCR1	834.59	816.54 -- 853.04	2.21%	1
[Replicates]
Assay	Target	Sample	Dilution	Chip	Copies/Rxn	CI Copies/Rxn	Copies/microliter	CI Copies/microliter	# of Neg	# qualified by QT	# of Filled
FAMVIC	FAM	EAV_HP Knockout PGC HF_Cas9	1	200430_113617_C0GI7I.eds	0.366	0.356 -- 0.376	484.25	471.23 -- 497.63	11953	17211	18236
FAMVIC	VIC	EAV_HP Knockout PGC HF_Cas9	1	200430_113617_C0GI7I.eds	0.529	0.517 -- 0.542	700.63	684.21 -- 717.45	10163	17211	18236
FAMVIC	FAM	EAV_HP Knockout PGC WT_Cas9	1	200430_114025_C0H268.eds	0.227	0.22 -- 0.235	300.9	291.08 -- 311.05	13815	17332	18419
FAMVIC	VIC	EAV_HP Knockout PGC WT_Cas9	1	200430_114025_C0H268.eds	0.649	0.635 -- 0.664	859.94	841.17 -- 879.12	9083	17332	18419
FAMVIC	FAM	PGC nullizygous blue-allele	1	191009_160039_D00YYA.eds	0.665	0.65 -- 0.68	880.23	860.86 -- 900.03	8636	16745	18423
FAMVIC	VIC	PGC nullizygous blue-allele	1	191009_160039_D00YYA.eds	0.651	0.637 -- 0.666	862.58	843.48 -- 882.11	8751	16745	18423
FAMVIC	FAM	No DNA template control_dPCR1	1	220630_171747_D09MB8.eds	3.34E-4	1.50E-4 -- 7.44E-4	0.442	0.199 -- 0.985	17957	17963	18475
FAMVIC	VIC	No DNA template control_dPCR1	1	220630_171747_D09MB8.eds	5.57E-5	7.84E-6 -- 3.95E-4	7.37E-2	1.04E-2 -- 0.523	17962	17963	18475
FAMVIC	FAM	NTC_Fig.3_blue-allele PGCs_dPCR1	1	220630_172047_D0AKMP.eds	1.40E-3	9.48E-4 -- 2.08E-3	1858	1.255 -- 2.749	17811	17836	18832
FAMVIC	VIC	NTC_Fig.3_blue-allele PGCs_dPCR1	1	220630_172047_D0AKMP.eds	0.63	0.616 -- 0.644	834.59	816.54 -- 853.04	9507	17836	18832
[Digital	Call]
Chip	Dye	# of Neg	# qualified by QT	Threshold
191009_160039_D00YYA.eds	FAM	8636	16745	2515.98
191009_160039_D00YYA.eds	VIC	8751	16745	675513
200430_113617_C0GI7I.eds	FAM	11953	17211	3126.28
200430_113617_C0GI7I.eds	VIC	10163	17211	800001
200430_114025_C0H268.eds	FAM	13815	17332	2689.98
200430_114025_C0H268.eds	VIC	9083	17332	631231
220630_171747_D09MB8.eds	FAM	17957	17963	2321.83
220630_171747_D09MB8.eds	VIC	17962	17963	1780.09
220630_172047_D0AKMP.eds	FAM	17811	17836	NA
220630_172047_D0AKMP.eds	VIC	9507	17836	NA
[Calls	Count]
Chip	#FAM	#VIC	#FAMVIC	#Undetermined	#NOAMP
191009_160039_D00YYA.eds	4176	4061	3933	0	4575
200430_113617_C0GI7I.eds	3121	4911	2137	0	7042
200430_114025_C0H268.eds	1856	6588	1661	0	7227
220630_171747_D09MB8.eds	6	1	0	0	17956
220630_172047_D0AKMP.eds	11	8316	12	0	9493

## Sheet: Digital PCR2  EAV_HP PGC_export
Project name	Digital PCR 2 Araucana PGC	Assays	1
Threshold for rare calls	-100.0	Samples	8
Application version	3.1.6-PRC-build2	Chips	8
		Confidence Level	0.95
		Desired Precision	0.1
		Algorithm version	2010-04-04
		Algorithm Type	PoissonPlus
[Quantification	Results]
Assay	Target	Sample	Copies/microliter	CI Copies/microliter	Precision	Chips	Recommendation
FAMVIC	FAM	homozygous blue-allele	1562.2	1530.8 -- 1594.2	2.05%	1
FAMVIC	VIC	homozygous blue-allele	1340.5	1312.8 -- 1368.7	2.10%	1
FAMVIC	FAM	nullizygous blue-allele	0.686	0.357 -- 1.318	92.19%	1
FAMVIC	VIC	nullizygous blue-allele	1758.8	1725.8 -- 1792.5	1.92%	1
FAMVIC	FAM	heterozygous blue-allele	394.97	383.68 -- 406.58	2.94%	1
FAMVIC	VIC	heterozygous blue-allele	752.3	735.45 -- 769.54	2.29%	1
FAMVIC	FAM	EAV_HP Knockout PGC cl. no.5	0.614	0.307 -- 1.228	99.96%	1
FAMVIC	VIC	EAV_HP Knockout PGC cl. no.5	720.66	703.86 -- 737.85	2.39%	1
FAMVIC	FAM	EAV_HP Knockout PGC cl. no.12	1763	1.149 -- 2.704	53.37%	1
FAMVIC	VIC	EAV_HP Knockout PGC cl. no.12	907.39	887.05 -- 928.2	2.29%	1
FAMVIC	FAM	EAV_HP Knockout PGC clone no.3	0.309	0.116 -- 0.824	166.45%	1
FAMVIC	VIC	EAV_HP Knockout PGC clone no.3	834.8	816.33 -- 853.69	2.26%	1
FAMVIC	FAM	EAV_HP Knockout PGC clone no.4	1523	0.947 -- 2.45	60.86%	1
FAMVIC	VIC	EAV_HP Knockout PGC clone no.4	972.71	950.61 -- 995.33	2.32%	1
FAMVIC	FAM	EAV_HP Knockout PGC clone no.7	1075	0.61 -- 1.893	76.09%	1
FAMVIC	VIC	EAV_HP Knockout PGC clone no.7	971.56	949.46 -- 994.17	2.33%	1
FAMVIC	FAM	nullizygous blue-allele 2	0.314	0.118 -- 0.836	166.45%	1
FAMVIC	VIC	nullizygous blue-allele 2	854.61	835.74 -- 873.9	2.26%	1
[Replicates]
Assay	Target	Sample	Dilution	Chip	Copies/Rxn	CI Copies/Rxn	Copies/microliter	CI Copies/microliter	# of Neg	# qualified by QT	# of Filled	Comment
FAMVIC	FAM	homozygous blue-allele	1	190527_185430_C0FXFP.eds	1179	1.156 -- 1.204	1562.2	1530.8 -- 1594.2	4721	15280	17489	wildtype
FAMVIC	VIC	homozygous blue-allele	1	190527_185430_C0FXFP.eds	1012	0.991 -- 1.033	1340.5	1312.8 -- 1368.7	5574	15280	17489	wildtype
FAMVIC	FAM	nullizygous blue-allele	1	200527_152616_C0FYQR.eds	5.18E-4	2.69E-4 -- 9.95E-4	0.686	0.357 -- 1.318	17372	17381	17980	wildtype
FAMVIC	VIC	nullizygous blue-allele	1	200527_152616_C0FYQR.eds	1328	1.303 -- 1.353	1758.8	1725.8 -- 1792.5	4702	17381	17980	wildtype
FAMVIC	FAM	heterozygous blue-allele	1	190830_132815_C0IEI0.eds	0.298	0.29 -- 0.307	394.97	383.68 -- 406.58	13389	18024	18775	wildytpe
FAMVIC	VIC	heterozygous blue-allele	1	190830_132815_C0IEI0.eds	0.568	0.555 -- 0.581	752.3	735.45 -- 769.54	10248	18024	18775	wildytpe
FAMVIC	FAM	EAV_HP Knockout PGC cl. no.5	1	200603_111737_C0G3Z4.eds	4.64E-4	2.32E-4 -- 9.27E-4	0.614	0.307 -- 1.228	17247	17255	18038	KO clone
FAMVIC	VIC	EAV_HP Knockout PGC cl. no.5	1	200603_111737_C0G3Z4.eds	0.544	0.531 -- 0.557	720.66	703.86 -- 737.85	10058	17255	18038	KO clone
FAMVIC	FAM	EAV_HP Knockout PGC cl. no.12	1	210129_110713_C0G7MW.eds	1.33E-3	8.68E-4 -- 2.04E-3	1763	1.149 -- 2.704	15769	15790	17474	KO clone
FAMVIC	VIC	EAV_HP Knockout PGC cl. no.12	1	210129_110713_C0G7MW.eds	0.685	0.67 -- 0.701	907.39	887.05 -- 928.2	7975	15790	17474	KO clone
FAMVIC	FAM	EAV_HP Knockout PGC clone no.3	1	200603_111556_C0FW9E.eds	2.34E-4	8.76E-5 -- 6.22E-4	0.309	0.116 -- 0.824	17128	17132	17876	KO clone
FAMVIC	VIC	EAV_HP Knockout PGC clone no.3	1	200603_111556_C0FW9E.eds	0.63	0.616 -- 0.645	834.8	816.33 -- 853.69	9143	17132	17876	KO clone
FAMVIC	FAM	EAV_HP Knockout PGC clone no.4	1	210129_110543_C0FXSP.eds	1.15E-3	7.15E-4 -- 1.85E-3	1523	0.947 -- 2.45	14773	14790	17661	KO clone
FAMVIC	VIC	EAV_HP Knockout PGC clone no.4	1	210129_110543_C0FXSP.eds	0.734	0.718 -- 0.751	972.71	950.61 -- 995.33	7119	14790	17661	KO clone
FAMVIC	FAM	EAV_HP Knockout PGC clone no.7	1	210129_105711_C0G36M.eds	8.12E-4	4.61E-4 -- 1.43E-3	1075	0.61 -- 1.893	14781	14793	17699	KO clone
FAMVIC	VIC	EAV_HP Knockout PGC clone no.7	1	210129_105711_C0G36M.eds	0.734	0.717 -- 0.751	971.56	949.46 -- 994.17	7130	14793	17699	KO clone
FAMVIC	FAM	nullizygous blue-allele 2	1	220704_120421_D06JBW.eds	2.37E-4	8.89E-5 -- 6.31E-4	0.314	0.118 -- 0.836	16876	16880	18439	wildtype
FAMVIC	VIC	nullizygous blue-allele 2	1	220704_120421_D06JBW.eds	0.645	0.631 -- 0.66	854.61	835.74 -- 873.9	8867	16880	18439	wildtype
[Digital	Call]
Chip	Dye	# of Neg	# qualified by QT	Threshold
190527_185430_C0FXFP.eds	FAM	4721	15280	3605.53
190527_185430_C0FXFP.eds	VIC	5574	15280	759629
190830_132815_C0IEI0.eds	FAM	13389	18024	3635.43
190830_132815_C0IEI0.eds	VIC	10248	18024	927.04
200527_152616_C0FYQR.eds	FAM	17372	17381	3789.15
200527_152616_C0FYQR.eds	VIC	4702	17381	669095
200603_111556_C0FW9E.eds	FAM	17128	17132	2682.04
200603_111556_C0FW9E.eds	VIC	9143	17132	714431
200603_111737_C0G3Z4.eds	FAM	17247	17255	3353.32
200603_111737_C0G3Z4.eds	VIC	10058	17255	764646
210129_105711_C0G36M.eds	FAM	14781	14793	3839.7
210129_105711_C0G36M.eds	VIC	7130	14793	817194
210129_110543_C0FXSP.eds	FAM	14773	14790	4919.49
210129_110543_C0FXSP.eds	VIC	7119	14790	867955
210129_110713_C0G7MW.eds	FAM	15769	15790	4922.53
210129_110713_C0G7MW.eds	VIC	7975	15790	1009.48
220704_120421_D06JBW.eds	FAM	16876	16880	4256.46
220704_120421_D06JBW.eds	VIC	8867	16880	772419
[Calls	Count]
Chip	#FAM	#VIC	#FAMVIC	#Undetermined	#NOAMP
210129_110713_C0G7MW.eds	17	7811	4	0	7958
190830_132815_C0IEI0.eds	2596	5737	2039	0	7652
210129_110543_C0FXSP.eds	12	7666	5	0	7107
200527_152616_C0FYQR.eds	3	12673	6	0	4699
190527_185430_C0FXFP.eds	3771	2918	6788	0	1803
210129_105711_C0G36M.eds	3	7654	9	0	7127
200603_111737_C0G3Z4.eds	7	7196	1	0	10051
200603_111556_C0FW9E.eds	2	7987	2	0	9141
220704_120421_D06JBW.eds	2	8011	2	0	8865

## Sheet: single assays
Project name	Digital PCR 2 single assays	Assays	1
Threshold for rare calls	-100.0	Samples	8
Application version	3.1.6-PRC-build2	Chips	8
		Confidence Level	0.95
		Desired Precision	0.1
		Algorithm version	2010-04-04
		Algorithm Type	PoissonPlus
[Quantification Results]
Assay	Target	Sample	Copies/microliter	CI Copies/microliter	Precision	Chips	Recommendation
FAM	FAM	dPCR1_FAM	973.77	952.78 -- 995.22	2.20%	1
VIC	VIC	ß_Actin_VIC	832.51	818.78 -- 846.47	1.68%	2
FAMVIC	FAM	dPCR2_FAM	650.36	633.84 -- 667.32	2.61%	1
FAMVIC	VIC	dPCR2_VIC	8.61E-2	1.21E-2 -- 0.611	609.93%	1
[Replicates]
Assay	Target	Sample	Dilution	Chip	Copies/Rxn	CI Copies/Rxn	Copies/microliter	CI Copies/microliter	# of Neg	# qualified by QT	# of Filled
FAMVIC	FAM	dPCR1_FAM	1	190607_080001_C0FY2C.eds	0.74	0.723 -- 0.756	979.56	958.27 -- 1001.3	7668	16033	17661
FAMVIC	VIC	dPCR1_VIC	1	190607_080001_C0FY2C.eds	NA	NA	NA	NA	0	16033	17661
VIC	VIC	ß_Actin_VIC	1	190522_144141_C0FVI2.eds	0.626	0.612 -- 0.64	828.94	810.29 -- 848.03	8946	16678	17819
VIC	VIC	ß_Actin_VIC	1	190522_143520_C0FVI2.eds	0.603	0.589 -- 0.618	799.3	780.68 -- 818.36	9172	16580	17148
FAMVIC,	FAM	dPCR2_FAM	1	220707_125755_D06U1Q.eds	0.491	0.479 -- 0.504	650.36	633.84 -- 667.32	9435	15391	17183
FAMVIC,	VIC	dPCR2_VIC	1	220707_125755_D06U1Q.eds	6.50E-5	9.15E-6 -- 4.61E-4	8.61E-2	1.21E-2 -- 0.611	15390	15391	17183
[Digital Call]
Chip,	Dye	# of Neg	# qualified by QT	Threshold
190607_080001_C0FY2C.eds,	FAM	7668	16033	2994.64
190607_080001_C0FY2C.eds	VIC	0	16033	-984712
190522_143520_C0FVI2.eds,	VIC	9172	16580	842262
190522_144141_C0FVI2.eds	VIC	8946	16678	799.66
220707_125755_D06U1Q.eds,	FAM	9435	15391	2038.21
220707_125755_D06U1Q.eds,	VIC	15390	15391	2555.51
[Calls Count]
Chip	#FAM	#VIC	#FAMVIC	#Undetermined	#NOAMP
190605_180751_C0FY2C.eds,	8503	0	0	0	7858
190522_144141_C0FVI2.eds	0	7731	0	0	8945
190522_143520_C0FVI2.eds,	0	7408	0	0	9172
220707_125755_D06U1Q.eds,	5956	1	0	0	9434

## Sheet: 69 % knock-out allele_ dPCR2_20
Project Name,	dPCR2	Assays	1
Application version,	3.1.6-PRC-build18	Confidence Level	0.95
Project Description,	69 % Knock-out mixed cell population tested in dPCR2	Desired Precision	0.1
Threshold for Rare Calls,	-100.0	Algorithm version	2010-04-04
		Algorithm Type	PoissonPlus
Comments
[Quantification Results]
Assay,	Target	Sample	Copies/microliter	CI Copies/microliter	Precision	Chips	Recommendation
FAMVIC,	FAM	1	162.62	158.27 -- 167.09	2.75%	3
FAMVIC,	VIC	1	475.86	468.04 -- 483.81	1.67%	3
[Replicates]
Assay,	Target	Sample	Dilution	Chip	Copies/Rxn	CI Copies/Rxn	Copies/microliter	CI Copies/microliter	# of Neg	# qualified by QT	# of Filled	Comment
FAMVIC,	FAM	1	1	220721_155615_D0AICU.eds	0.164	0.158 -- 0.171	217.25	208.97 -- 225.86	14329	16881	17502
FAMVIC,	VIC	1	1	220721_155615_D0AICU.eds	0.495	0.483 -- 0.507	655.02	639.19 -- 671.25	10306	16881	17502
FAMVIC,	FAM	1	1	220721_155525_D0AC1H.eds	0.124	0.118 -- 0.129	163.88	156.92 -- 171.16	15526	17569	18227
FAMVIC,	VIC	1	1	220721_155525_D0AC1H.eds	0.356	0.347 -- 0.366	471.64	458.95 -- 484.67	12317	17569	18227
FAMVIC,	FAM	1	1	220721_155424_D0A47X.eds	3.89E-2	3.61E-2 -- 4.20E-2	51564	47.762 -- 55.669	16517	17176	18384
FAMVIC,	VIC	1	1	220721_155424_D0A47X.eds	0.157	0.151 -- 0.163	207.73	199.61 -- 216.17	14693	17176	18384
[Digital Call]
Chip,	Dye	# of Neg	# qualified by QT	Threshold
220721_155424_D0A47X.eds,	FAM	16517	17176	2077.71
220721_155424_D0A47X.eds,	VIC	14693	17176	505209
220721_155525_D0AC1H.eds,	FAM	15526	17569	2563.69
220721_155525_D0AC1H.eds,	VIC	12317	17569	589356
220721_155615_D0AICU.eds,	FAM	14329	16881	2682.07
220721_155615_D0AICU.eds,	VIC	10306	16881	583747
[Calls Count]
Chip,	#FAM	#VIC	#FAMVIC	#Undetermined	#NOAMP
220721_155615_D0AICU.eds,	1617	5640	935	0	8689
220721_155525_D0AC1H.eds,	1467	4676	576	0	10850
220721_155424_D0A47X.eds,	561	2385	98	0	14132

## Sheet: dPCR1_serial dilution_export
Project Name,	dPCR_serial dilution	Assays	1
Application version,	3.1.6-PRC-build18	Samples	5
Project Description,		Chips	10
Threshold for Rare Calls,	-100.0	Confidence Level	0.95
Comments		Desired Precision	0.1
		Algorithm version	2010-04-04
		Algorithm Type	PoissonPlus
[Quantification Results]
Assay,	Target	Sample	Copies/microliter	CI Copies/microliter	Precision	Chips	Recommendation
FAMVIC,	FAM	Sample_1	646.36	635.27 -- 657.66	1.75%	2
FAMVIC,	VIC	Sample_1	1101.9	1085.9 -- 1118.1	1.47%	2
FAMVIC,	FAM	Sample_2	414.9	406.4 -- 423.58	2.09%	2
FAMVIC,	VIC	Sample_2	1129.5	1113.1 -- 1146.2	1.48%	2
FAMVIC,	FAM	Sample_3	148.73	143.97 -- 153.66	3.31%	2
FAMVIC,	VIC	Sample_3	1005.3	990.41 -- 1020.5	1.51%	2
FAMVIC,	FAM	Sample_4	25.62	23.681 -- 27.717	8.19%	2
FAMVIC,	VIC	Sample_4	1015.7	1000.1 -- 1031.6	1.56%	2
FAMVIC,	FAM	Sample_5	5372	4.489 -- 6.43	19.69%	2
FAMVIC,	VIC	Sample_5	1011.1	994.54 -- 1028	1.67%	2
[Replicates]
Assay,	Target	Sample	Dilution	Chip	Copies/Rxn	CI Copies/Rxn	Copies/microliter	CI Copies/microliter	# of Neg	# qualified by QT	# of Filled	Comment
FAMVIC,	FAM	Sample_1	1	220630_171849_D09RLZ.eds	0.544	0.532 -- 0.557	720.62	704.24 -- 737.39	10411	17906	18580
FAMVIC,	VIC	Sample_1	1	220630_171849_D09RLZ.eds	0.914	0.896 -- 0.932	1210.8	1187.2 -- 1235	7214	17906	18580
FAMVIC,	FAM	Sample_1	1	220704_164643_D06GKK.eds	0.423	0.412 -- 0.434	560.5	545.94 -- 575.45	10857	16541	17746
FAMVIC,	VIC	Sample_1	1	220704_164643_D06GKK.eds	0.741	0.725 -- 0.758	981.97	960.79 -- 1003.6	7933	16541	17746
FAMVIC,	FAM	Sample_2	1	220707_125510_D06FMS.eds	0.296	0.287 -- 0.305	392.06	380.45 -- 404.04	12610	16929	18254
FAMVIC,	VIC	Sample_2	1	220707_125510_D06FMS.eds	0.823	0.805 -- 0.84	1089.6	1066.9 -- 1112.8	7521	16929	18254
FAMVIC,	FAM	Sample_2	1	220707_125410_D06UNY.eds	0.33	0.32 -- 0.339	436.57	424.29 -- 449.21	12267	17046	18166
FAMVIC,	VIC	Sample_2	1	220707_125410_D06UNY.eds	0.882	0.864 -- 0.9	1168.2	1144.7 -- 1192.3	7087	17046	18166
FAMVIC,	FAM	Sample_3	1	220704_164738_D06U2Q.eds	0.102	9.73E-2 -- 0.107	135.3	128.91 -- 142.02	15263	16904	17882
FAMVIC,	VIC	Sample_3	1	220704_164738_D06U2Q.eds	0.685	0.67 -- 0.7	907.35	887.7 -- 927.43	8534	16904	17882
FAMVIC,	FAM	Sample_3	1	220630_172206_D09Y1C.eds	0.121	0.116 -- 0.127	160.84	153.91 -- 168.08	15400	17387	18372
FAMVIC,	VIC	Sample_3	1	220630_172206_D09Y1C.eds	0.83	0.813 -- 0.847	1099.7	1077.4 -- 1122.5	7607	17387	18372
FAMVIC,	FAM	Sample_4	1	220704_164448_D06UO5.eds	1.67E-2	1.48E-2 -- 1.89E-2	22155	19.618 -- 25.02	15421	15681	16679
FAMVIC,	VIC	Sample_4	1	220704_164448_D06UO5.eds	0.669	0.653 -- 0.684	885.63	865.12 -- 906.62	8137	15681	16679
FAMVIC,	FAM	Sample_4	1	220630_171954_D0AJVD.eds	2.15E-2	1.94E-2 -- 2.38E-2	28443	25.655 -- 31.535	16633	16994	18061
FAMVIC,	VIC	Sample_4	1	220630_171954_D0AJVD.eds	0.853	0.835 -- 0.87	1129.4	1106.4 -- 1152.9	7280	16994	18061
FAMVIC,	FAM	Sample_5	1	220704_164351_D06U14.eds	3.40E-3	2.51E-3 -- 4.60E-3	4506	3.329 -- 6.097	12201	12243	18107
FAMVIC,	VIC	Sample_5	1	220704_164351_D06U14.eds	0.686	0.667 -- 0.705	908.69	883.91 -- 934.17	6366	12243	18107
FAMVIC,	FAM	Sample_5	1	220702_143256_D0AK5G.eds	4.46E-3	3.57E-3 -- 5.58E-3	5913	4.73 -- 7.393	17209	17286	17865
FAMVIC,	VIC	Sample_5	1	220702_143256_D0AK5G.eds	0.81	0.794 -- 0.827	1073.3	1051.4 -- 1095.7	7712	17286	17865
[Digital Call]
Chip,	Dye	# of Neg	# qualified by QT	Threshold
220630_171849_D09RLZ.eds,	FAM	10411	17906	1621.67
220630_171849_D09RLZ.eds,	VIC	7214	17906	612612
220630_171954_D0AJVD.eds,	FAM	16633	16994	2486.72
220630_171954_D0AJVD.eds,	VIC	7280	16994	746673
220630_172206_D09Y1C.eds,	FAM	15400	17387	2164.21
220630_172206_D09Y1C.eds,	VIC	7607	17387	663721
220702_143256_D0AK5G.eds,	FAM	17209	17286	2574.02
220702_143256_D0AK5G.eds,	VIC	7712	17286	813927
220704_164351_D06U14.eds,	FAM	12201	12243	1157.02
220704_164351_D06U14.eds,	VIC	6366	12243	258308
220704_164448_D06UO5.eds,	FAM	15421	15681	1714.93
220704_164448_D06UO5.eds,	VIC	8137	15681	406036
220704_164643_D06GKK.eds,	FAM	10857	16541	1811.22
220704_164643_D06GKK.eds,	VIC	7933	16541	523174
220704_164738_D06U2Q.eds,	FAM	15263	16904	2157.01
220704_164738_D06U2Q.eds,	VIC	8534	16904	536021
220707_125410_D06UNY.eds,	FAM	12267	17046	1921.5
220707_125410_D06UNY.eds,	VIC	7087	17046	626439
220707_125510_D06FMS.eds,	FAM	12610	16929	1827.69
220707_125510_D06FMS.eds,	VIC	7521	16929	555.68
[Calls Count]
Chip,	#FAM	#VIC	#FAMVIC	#Undetermined	#NOAMP
220704_164448_D06UO5.eds,	138	7422	122	0	7999
220704_164351_D06U14.eds,	20	5855	22	0	6346
220707_125410_D06UNY.eds,	1765	6945	3014	0	5322
220704_164643_D06GKK.eds,	2128	5052	3556	0	5805
220630_171954_D0AJVD.eds,	159	9512	202	0	7121
220630_172206_D09Y1C.eds,	847	8640	1140	0	6760
220704_164738_D06U2Q.eds,	792	7521	849	0	7742
220707_125510_D06FMS.eds,	1598	6687	2721	0	5923
220702_143256_D0AK5G.eds,	37	9534	40	0	7675
220630_171849_D09RLZ.eds,	3010	6207	4485	0	4204

## Sheet: dPCR2_serial dilution_export
Project Name,	dPCR2_serial dilution	Assays	1
Application version,	3.1.6-PRC-build18	Samples	5
Project Description,		Chips	10
Threshold for Rare Calls,	-100.0	Confidence Level	0.95
Comments		Desired Precision	0.1
		Algorithm version	2010-04-04
		Algorithm Type	PoissonPlus
[Quantification Results]
Assay,	Target	Sample	Copies/microliter	CI Copies/microliter	Precision	Chips	Recommendation
FAMVIC,	FAM	Sample_1	970.02	954.8 -- 985.48	1.59%	2
FAMVIC,	VIC	Sample_1	1304.2	1285.3 -- 1323.5	1.48%	2
FAMVIC,	FAM	Sample_2	335.25	327.7 -- 342.98	2.30%	2
FAMVIC,	VIC	Sample_2	972.78	958.01 -- 987.78	1.54%	2
FAMVIC,	FAM	Sample_3	197.76	192.21 -- 203.47	2.89%	2
FAMVIC,	VIC	Sample_3	892.03	878.22 -- 906.05	1.57%	2
FAMVIC,	FAM	Sample_4	19107	17.446 -- 20.925	9.52%	2
FAMVIC,	VIC	Sample_4	955	939.99 -- 970.25	1.60%	2
FAMVIC,	FAM	Sample_5	2447	1.908 -- 3.139	28.26%	2
FAMVIC,	VIC	Sample_5	950.8	936.29 -- 965.54	1.55%	2
[Replicates]
Assay,	Target	Sample	Dilution	Chip	Copies/Rxn	CI Copies/Rxn	Copies/microliter	CI Copies/microliter	# of Neg	# qualified by QT	# of Filled
FAMVIC,	FAM	Sample_1	1	220701_122058_D09VH2.eds	0.81	0.794 -- 0.827	1073.2	1051.4 -- 1095.6	7743	17371	18210
FAMVIC,	VIC	Sample_1	1	220701_122058_D09VH2.eds	1056	1.036 -- 1.077	1399.1	1372.3 -- 1426.4	6064	17371	18210
FAMVIC,	FAM	Sample_1	1	220704_120510_D06IIO.eds	0.633	0.618 -- 0.649	838.54	818.08 -- 859.51	7527	14119	15855
FAMVIC,	VIC	Sample_1	1	220704_120510_D06IIO.eds	0.896	0.876 -- 0.917	1187.1	1160.8 -- 1214	5809	14119	15855
FAMVIC,	FAM	Sample_2	1	220707_125604_D06U3D.eds	0.248	0.24 -- 0.256	328.51	317.94 -- 339.44	12900	16523	17562
FAMVIC,	VIC	Sample_2	1	220707_125604_D06U3D.eds	0.746	0.73 -- 0.762	987.68	966.48 -- 1009.3	7874	16523	17562
FAMVIC,	FAM	Sample_2	1	220707_125657_D06FMX.eds	0.258	0.25 -- 0.266	341.73	331.05 -- 352.75	13083	16927	18557
FAMVIC,	VIC	Sample_2	1	220707_125657_D06FMX.eds	0.723	0.708 -- 0.739	958.26	937.8 -- 979.16	8237	16927	18557
FAMVIC,	FAM	Sample_3	1	220701_122311_D0AJUE.eds	0.156	0.15 -- 0.162	206.55	198.63 -- 214.78	15088	17625	18488
FAMVIC,	VIC	Sample_3	1	220701_122311_D0AJUE.eds	0.748	0.733 -- 0.764	991.26	970.4 -- 1012.6	8440	17625	18488
FAMVIC,	FAM	Sample_3	1	220704_120626_D06JBB.eds	0.142	0.136 -- 0.148	188.29	180.63 -- 196.27	14627	16860	17668
FAMVIC,	VIC	Sample_3	1	220704_120626_D06JBB.eds	0.596	0.582 -- 0.61	789.02	771.13 -- 807.33	9306	16860	17668
FAMVIC,	FAM	Sample_4	1	220704_120228_D06JAX.eds	1.18E-2	1.02E-2 -- 1.37E-2	15657	13.533 -- 18.114	15218	15399	17224
FAMVIC,	VIC	Sample_4	1	220704_120228_D06JAX.eds	0.734	0.717 -- 0.752	972.8	950.19 -- 995.95	7579	15399	17224
FAMVIC,	FAM	Sample_4	1	220701_122156_D0AITN.eds	1.64E-2	1.46E-2 -- 1.84E-2	21.69	19.308 -- 24.366	17204	17488	18623
FAMVIC,	VIC	Sample_4	1	220701_122156_D0AITN.eds	0.71	0.695 -- 0.725	940.45	920.51 -- 960.84	8644	17488	18623
FAMVIC,	FAM	Sample_5	1	220701_122502_D0AITT.eds	1.75E-3	1.22E-3 -- 2.52E-3	2321	1.613 -- 3.34	16534	16563	17684
FAMVIC,	VIC	Sample_5	1	220701_122502_D0AITT.eds	0.717	0.701 -- 0.733	949.22	928.7 -- 970.21	8112	16563	17684
FAMVIC,	FAM	Sample_5	1	220704_120321_D06W6D.eds	1.94E-3	1.38E-3 -- 2.72E-3	2564	1.823 -- 3.606	17032	17065	17963
FAMVIC,	VIC	Sample_5	1	220704_120321_D06W6D.eds	0.719	0.704 -- 0.735	952.35	931.97 -- 973.19	8364	17065	17963
[Digital Call]
Chip,	Dye	# of Neg	# qualified by QT	Threshold
220701_122058_D09VH2.eds,	FAM	7743	17371	3179.49
220701_122058_D09VH2.eds,	VIC	6064	17371	519784
220701_122156_D0AITN.eds,	FAM	17204	17488	4392.89
220701_122156_D0AITN.eds,	VIC	8644	17488	871016
220701_122311_D0AJUE.eds,	FAM	15088	17625	4533.57
220701_122311_D0AJUE.eds,	VIC	8440	17625	815495
220701_122502_D0AITT.eds,	FAM	16534	16563	3684.01
220701_122502_D0AITT.eds,	VIC	8112	16563	800026
220704_120228_D06JAX.eds,	FAM	15218	15399	3055.88
220704_120228_D06JAX.eds,	VIC	7579	15399	290795
220704_120321_D06W6D.eds,	FAM	17032	17065	2575.01
220704_120321_D06W6D.eds,	VIC	8364	17065	478664
220704_120510_D06IIO.eds,	FAM	7527	14119	4158.82
220704_120510_D06IIO.eds,	VIC	5809	14119	646046
220704_120626_D06JBB.eds,	FAM	14627	16860	4443.98
220704_120626_D06JBB.eds,	VIC	9306	16860	622194
220707_125604_D06U3D.eds,	FAM	12900	16523	2131.97
220707_125604_D06U3D.eds,	VIC	7874	16523	705496
220707_125657_D06FMX.eds,	FAM	13083	16927	1861.91
220707_125657_D06FMX.eds,	VIC	8237	16927	621548
[Calls Count]
Chip,	#FAM	#VIC	#FAMVIC	#Undetermined	#NOAMP
220701_122058_D09VH2.eds,	3392	5071	6236	0	2672
220704_120626_D06JBB.eds,	1524	6845	709	0	7782
220707_125657_D06FMX.eds,	1745	6591	2099	0	6492
220704_120321_D06W6D.eds,	15	8683	18	0	8349
220704_120510_D06IIO.eds,	2082	3800	4510	0	3727
220701_122156_D0AITN.eds,	129	8689	155	0	8515
220704_120228_D06JAX.eds,	95	7734	86	0	7484
220701_122502_D0AITT.eds,	8	8430	21	0	8104
220707_125604_D06U3D.eds,	1689	6715	1934	0	6185
220701_122311_D0AJUE.eds,	1188	7836	1349	0	7252

## Sheet: NTC controls_export (1)
Project Name,	NTC controls	Assays	1
Last modified on,	Jul 24, 2022 12:27	Samples	4
Application version,	3.1.6-PRC-build18	Chips	6
Project Description,		Confidence Level	0.95
Threshold for Rare Calls,	-100.0	Desired Precision	0.1
Comments		Algorithm version	2010-04-04
		Algorithm Type	PoissonPlus
[Quantification Results]
Assay,	Target	Sample	Copies/microliter	CI Copies/microliter	Precision	Chips	Recommendation
FAMVIC,	FAM	no FAM target dPCR2	0.200	0.0651 -- 0.724	2.61%	2
FAMVIC,	VIC	no FAM target dPCR2	752.49	734.79 -- 770.61	2.26%	2
FAMVIC,	FAM	no DNA control_dPCR1	0.499	0.224 -- 1.11	122.59%	1
FAMVIC,	VIC	no DNA control_dPCR1	8.31E-2	1.17E-2 -- 0.59	609.93%	1
FAMVIC,	FAM	no DNA control_dPCR2	0.442	0.199 -- 0.985	122.59%	1
FAMVIC,	VIC	no DNA control_dPCR2	7.37E-2	1.04E-2 -- 0.523	609.93%	1
FAMVIC,	FAM	no FAM target control_dPCR1	1648	1.209 -- 2.247	36.33%	2
FAMVIC,	VIC	no FAM target control_dPCR1	952.4	937.49 -- 967.55	1.59%	2
[Replicates]
Assay,	Target	Sample	Dilution	Chip	Copies/Rxn	CI Copies/Rxn	Copies/microliter	CI Copies/microliter	# of Neg	# qualified by QT	# of Filled	Comment
FAMVIC,	FAM	no FAM target dPCR2	1	220704_120421_D06JBW.eds	2.37E-4	8.89E-5 -- 6.31E-4	0.314	0.118 -- 0.836	16876	16880	18439
FAMVIC,	VIC	no FAM target dPCR2	1	220704_120421_D06JBW.eds	0.645	0.631 -- 0.66	854.61	835.74 -- 873.9	8867	16880	18439
FAMVIC,	FAM	no FAM target dPCR2	1	220707_125755_D06U1Q.eds	6.50E-5	9.15E-6 -- 4.61E-4	8.61E-2	1.21E-2 -- 0.611	15390	15391	17183
FAMVIC,	VIC	no FAM target dPCR2	1	220707_125755_D06U1Q.eds	0.491	0.479 -- 0.504	650.36	633.84 -- 667.32	9435	15391	17183
FAMVIC,	FAM	no DNA control_dPCR1	1	220701_122403_D09W5A.eds	3.77E-4	1.69E-4 -- 8.38E-4	0.499	0.224 -- 1.11	15932	15938	17191
FAMVIC,	VIC	no DNA control_dPCR1	1	220701_122403_D09W5A.eds	6.27E-5	8.84E-6 -- 4.45E-4	8.31E-2	1.17E-2 -- 0.59	15937	15938	17191
FAMVIC,	FAM	no DNA control_dPCR2	1	220630_171747_D09MB8.eds	3.34E-4	1.50E-4 -- 7.44E-4	0.442	0.199 -- 0.985	17957	17963	18475
FAMVIC,	VIC	no DNA control_dPCR2	1	220630_171747_D09MB8.eds	5.57E-5	7.84E-6 -- 3.95E-4	7.37E-2	1.04E-2 -- 0.523	17962	17963	18475
FAMVIC,	FAM	no FAM target control_dPCR1	1	220704_164547_D06U2D.eds	1.03E-3	6.20E-4 -- 1.71E-3	1362	0.821 -- 2.259	14584	14599	16566
FAMVIC,	VIC	no FAM target control_dPCR1	1	220704_164547_D06U2D.eds	0.827	0.808 -- 0.846	1095.1	1070.3 -- 1120.5	6505	14599	16566
FAMVIC,	FAM	no FAM target control_dPCR1	1	220630_172047_D0AKMP.eds	1.40E-3	9.43E-4 -- 2.07E-3	1848	1.249 -- 2.735	17902	17927	18832
FAMVIC,	VIC	no FAM target control_dPCR1	1	220630_172047_D0AKMP.eds	0.634	0.62 -- 0.648	839.68	821.6 -- 858.16	9519	17927	18832
[Digital Call]
Chip,	Dye	# of Neg	# qualified by QT	Threshold
220630_171747_D09MB8.eds,	FAM	17957	17963	2321.83
220630_171747_D09MB8.eds,	VIC	17962	17963	1780.09
220630_172047_D0AKMP.eds,	FAM	17902	17927	1455.86
220630_172047_D0AKMP.eds,	VIC	9519	17927	696183
220701_122403_D09W5A.eds,	FAM	15932	15938	3739.68
220701_122403_D09W5A.eds,	VIC	15937	15938	2882.73
220704_120421_D06JBW.eds,	FAM	16876	16880	4256.46
220704_120421_D06JBW.eds,	VIC	8867	16880	772419
220704_164547_D06U2D.eds,	FAM	14584	14599	871565
220704_164547_D06U2D.eds,	VIC	6505	14599	205372
220707_125755_D06U1Q.eds,	FAM	9435	15391	2038.21
220707_125755_D06U1Q.eds,	VIC	15390	15391	2555.51
[Calls Count]
Chip,	#FAM	#VIC	#FAMVIC	#Undetermined	#NOAMP
220707_125755_D06U1Q.eds,	5956	1	0	0	9434
220630_171747_D09MB8.eds,	6	1	0	0	17956
220704_164547_D06U2D.eds,	3	8082	12	0	6502
220704_120421_D06JBW.eds,	2	8011	2	0	8865
220701_122403_D09W5A.eds,	5	0	1	0	15932
220630_172047_D0AKMP.eds,	12	8395	13	0	9507
